# Supplementary material for: Analysis of hairpin RNA transgene-induced gene silencing in Fusarium oxysporum
Source: Silence. 2013 Jul 2;4:3. doi: 10.1186/1758-907X-4-3 (PMC3733888; doi:10.1186/1758-907X-4-3)
Supplement: Additional file 1 — Supportive information. [file 1758-907X-4-3-S1.zip]

Archive with 4 entries (4 files):
- 2037588831959193_add4.pdf
- Schumann et al_FigS1_revised2.pdf
- Schumann et al_FigS2_revised2.pdf
- Schumann et al_FigS3_revised2.pdf
